# Supplementary material for: Chronic Fatigue and Dysautonomia following COVID-19 Vaccination Is Distinguished from Normal Vaccination Response by Altered Blood Markers
Source: Vaccines (Basel). 2023 Oct 26;11(11):1642. doi: 10.3390/vaccines11111642 (PMC10674626; doi:10.3390/vaccines11111642)
Supplement: Supplementary file 1 [file vaccines-11-01642-s001.zip]

Archive with 1 entries (1 files):
- vaccines-2609388-supplementary.pdf
